# Supplementary material for: Tumor genetic heterogeneity analysis of chronic sun‐damaged melanoma
Source: Pigment Cell Melanoma Res. 2019 Dec 23;33(3):480–9. doi: 10.1111/pcmr.12851 (PMC7217060; doi:10.1111/pcmr.12851)
Supplement: Supplementary file 1 [file PCMR-33-480-s001.xls]

## Sheet: Supplementary Table 1
TABLE S1. Genes sequenced using deep targeted sequencing
AKT1
AKT2
AKT3
ARID2
BAP1
BRAF
CDK4
CDKN2A
CTNNB1
DDX3X
EGFR
EIF1AX
EZH2
FBXW7
GNA11
GNAQ
HRAS
IDH1
KIT
KNSTRN
KRAS
MAP2K1
MAP2K2
MAPK13
MET
NF1
NRAS
PDGFRA
PIK3CA
PPP6C
PTEN
RAC1
RAF1
RB1
SF3B1
STK11
STK19
TERT
TP53
