# Supplementary material for: Tumor genetic heterogeneity analysis of chronic sun‐damaged melanoma
Source: Pigment Cell Melanoma Res. 2019 Dec 23;33(3):480–9. doi: 10.1111/pcmr.12851 (PMC7217060; doi:10.1111/pcmr.12851)
Supplement: Supplementary file 2 [file PCMR-33-480-s002.xls]

## Sheet: Supplementary Table 2
TABLE S2. Clinical features of the selected validation dataset
	Entire cohort (n=479)	Primary	Metastases non-CSD	Primary CSD	Metastases CSD
		non-CSD	(n=377)	(n=9)	(n=26)
		(n=67)
Patient characteristics
Gender n (%)
Female	182 (38)	26 (39)	149 (40)	4 (44)	3 (12)
Male	293 (62)	41 (61)	225 (60)	5 (56)	22 (85)
Age at diagnosis median (range)	59 (15-94)	64 (24-92)	57 (15-88)	85 (61-90)	70 (55-94)
* NA cases for primary/mets are excluded from subcolums;
Non-CSD; Mm6, TCGA-ER-A197, Mm906
CSD; TCGA-D9-A4Z5
